# Supplementary material for: Functional Peptides from SARS-CoV-2 Binding with Cell Membrane: From Molecular Dynamics Simulations to Cell Demonstration
Source: Cells. 2022 May 25;11(11):1738. doi: 10.3390/cells11111738 (PMC9179371; doi:10.3390/cells11111738)
Supplement: Supplementary file 1 [file cells-11-01738-s001.zip]

Archive with 1 entries (1 files):
- cells-1713300-supplementary.pdf
